# Supplementary material for: Temperature-Dependent Reorganization of Conformational Dynamics and Interaction Networks Underlies Thermostability in PET-Degrading Enzymes
Source: Int J Mol Sci. 2026 Jul 22;27(14):6531. doi: 10.3390/ijms27146531 (PMC13410083; doi:10.3390/ijms27146531)
Supplement: Supplementary file 1 [file ijms-27-06531-s001.zip]

Archive with 1 entries (1 files):
- ijms-4394064-supplementary.pdf
